# Supplementary material for: Subcutaneous white adipose tissue–derived extracellular vesicles maintain intestinal homeostasis via IgA biosynthesis in aging mice
Source: J Clin Invest. 2025 Nov 17;135(22):e188947. doi: 10.1172/JCI188947 (PMC12618071; doi:10.1172/JCI188947)
Supplement: Supporting data values [file jci-135-188947-s071.xlsx]

## Sheet: Figure1B
	iSham						iFR
1 hr	4.05396	2.86399	4.1336	4.67652	4.25513	3.58421	4.52612	5.12636	4.84408	4.12929	5.58292	4.54103
3 hrs	3.16109	3.1286	2.03654	2.74254	2.48819	2.4944	3.53422	3.09576	1.73306	2.47526	3.69178	1.95208

## Sheet: Figure1C
	iSham						iFR
	0.1531	0.197	0.2351	0.165	0.2666	0.22	0.3065	0.2375	0.4947	0.3609	0.3132	0.2233

## Sheet: Figure1D
Intensity of ZO-1
(fold change)
iSham	iFR
0.78	0.45
0.5	0.22
1.25	0.18
1.33	0.23
1.14	0.35

## Sheet: Figure1I
Shannon		Chao1
Sham	FR	Sham	FR
4.4068	4.17377	255.364	274.562
4.28723	4.24013	274.333	280
4.22407	4.07582	240.214	280.5
4.01525	4.13462	240.571	262.067
3.91327	4.08366	244.5	280.056
4.02309	4.35605	241	293.25

## Sheet: Figure 1J
	Bacteroidetes	Firmicutes	Epsilonbacteraeota	Proteobacteria	Verrucomicrobia	Tenericutes	Cyanobacteria	Deferribacteres	Patescibacteria	Actinobacteria	Others
Sham	53.7319	35.4812	7.71399	1.71907	1.65158	0.111164	0.242179	0.043672	0.206448	0.039701	0.015881
Sham	58.9408	32.3765	4.17262	3.10465	2.59647	0.083373	0.26203	0.039701	0.067493	0.039701	0.00397
Sham	47.872	41.0156	5.36367	4.83961	1.6754	0.079403	0.198507	0.01191	0.079403	0.055582	0.075433
Sham	54.5895	31.7016	9.64348	3.12053	2.92203	0.131015	0.158806	0.039701	0.015881	0.023821	0.019851
Sham	49.3608	40.5193	6.22122	2.60045	3.89868	0.075433	0.214388	0.01191	0.031761	0.071463	0.083373
Sham	50.4327	34.6038	10.509	2.06845	2.38606	0.404955	0.190567	0.146895	0.055582	0.067493	0.80991
FR	45.7758	43.3818	5.52644	2.67985	0.694775	0.317612	0.289821	0.254089	0.063522	0.059552	1.22e-13
FR	49.1583	35.2549	7.30904	2.60839	0.909163	2.38209	0.420835	0.127045	0.019851	0.111164	0.01191
FR	53.2674	33.6946	7.53136	2.30665	0.400985	1.01239	0.083373	0.154836	0.111164	0.095284	0.067493
FR	53.5533	30.3359	7.85692	2.34635	0.55582	2.69573	0.035731	0.095284	0.019851	0.138955	0
FR	52.5488	27.66	11.2077	2.71558	0.801969	0.730507	0.976656	0.142925	0.027791	0.075433	0.015881
FR	50.9965	35.5526	5.38749	2.57662	0.710656	2.84262	0.099254	0.083373	0.019851	0.055582	8.88e-14

## Sheet: Figure 1H
		FR	Sham
FR10	-1.41304	-1.0867
FR11	-1.27141	-0.7749
FR13	-1.07585	0.676503
FR14	-0.55001	0.051626
FR16	-0.90165	0.099358
FR9	-1.3814	-1.29665
Sham1	0.871975		0.457162
Sham2	0.350515		1.64257
Sham3	1.25796		-0.17025
Sham4	1.22358		-0.57792
Sham5	1.47558		-0.9494
Sham7	1.30364		-0.73551

## Sheet: Figure 1K
Lachnospiraceae	Muribaculaceae	Clostridiales_vadinBB60_group	Burkholderiaceae	Bacteroidaceae	Peptococcaceae	Enterobacteriaceae	Deferribacteraceae	Rikenellaceae	Anaeroplasmataceae
0.801878	0.848271	1.8174	1.92386	1.97108	2.11009	2.79167	2.91892	4.02047	13.4216

## Sheet: Figure 1L
	Sham1	Sham3	Sham7	Sham6	Sham5	Sham4	FR1	FR2	FR3	FR4	FR6	FR7
Prevotellaceae_NK3B31_group	2.13865	-0.09088	0.951183	-0.30898	1.21776	-0.72096	-0.47862	-0.47862	-1.01177	-0.76943	-1.01177	0.56344
Lachnoclostridium	0.527366	-1.43444	-0.10547	0.210946	-1.561	-0.67503	0.970354	0.59065	0.653934	1.85633	-0.42189	-0.61174
Rikenella	-1.01724	-1.2179	-0.14771	1.25692	-1.11757	-0.28148	1.0897	0.086395	2.02611	-0.41526	0.019509	-0.28148
uncultured	-1.08618	-0.25003	-0.0041	0.832056	-1.62722	-1.28292	0.979613	-0.44677	1.07798	1.12717	-0.3484	1.0288
Ruminococcaceae_NK4A214_group	-0.5167	-0.43511	-0.76145	0.707058	-1.25095	-1.65887	1.35973	0.788643	1.11498	-0.43511	1.11498	-0.0272
[Eubacterium]_xylanophilum_group	-0.28278	-0.56557	-1.50819	0.282785	-1.2254	-1.03688	0.282785	1.98e-07	1.88524	0.848357	0.188524	1.13114
Bacteroides	-0.45966	-1.26226	-0.22803	0.369879	-1.06295	-0.8421	-0.15262	-0.23881	1.2856	2.2067	0.687687	-0.30344
Romboutsia	1.113	-0.22263	-0.22263	-1.55815	-0.89039	-0.89039	-0.89039	0.445204	-0.22263	1.113	0.445204	1.78078
uncultured	-1.03168	-0.79661	0.300362	-0.01306	-1.73687	-0.79661	0.535427	1.94582	0.927203	0.065295	-0.16977	0.770492
Bilophila	-0.52796	-1.04328	-0.01263	0.108623	-1.19485	-0.77046	0.047996	0.411755	1.29084	2.3518	-0.25514	-0.4067
Prevotellaceae_UCG-001	-0.34846	-1.18167	0.407605	-0.42561	-1.08909	-1.07366	1.42597	1.20996	1.67285	0.268737	-0.27131	-0.59533
Escherichia-Shigella	-0.95168	-1.38265	-1.16716	0.556646	-0.52073	-0.30526	0.125695	1.20307	1.8495	0.987597	0.125695	-0.52073
Ruminococcaceae_UCG-013	-0.85676	-0.73289	-0.60902	-0.60902	0.505798	-0.98063	2.23996	-0.23742	1.24901	-0.85676	0.505798	0.38193
Parasutterella	-0.7291	-0.87951	-0.8043	-0.50347	-0.65389	0.298742	0.02298	0.323811	-0.02716	2.8558	-0.02716	0.123257
Ruminiclostridium_6	-1.04519	-0.03764	-0.21135	0.066591	-0.9757	-1.14941	-0.07238	-0.59353	0.275049	0.101334	1.31734	2.32489
UBA1819	-0.99036	-0.99036	-0.3227	0.344957	-1.25742	-1.25742	0.61202	-0.3227	0.74555	0.879079	0.74555	1.8138
Mucispirillum	-0.84915	-1.28047	0.552624	-0.20218	-1.28047	-0.90307	2.00832	0.283052	0.660454	0.930028	0.49871	-0.41784
GCA-900066225	-1.26778	-0.31697	0.158484	-0.31697	-1.26778	-0.79237	0.158484	2.06017	-0.31697	-0.31697	1.10933	1.10933
Alistipes	-0.53129	-1.03183	-0.53494	-0.37419	-1.1524	-0.70301	1.59874	1.15301	0.634199	-0.49658	1.67729	-0.239
Anaerotruncus	-1.11685	-0.76629	-0.49663	0.150562	-0.95506	-1.11685	1.04045	2.2	0.096629	0.74382	-0.22697	0.447191
Candidatus_SFB	-1.08969	-0.70552	0.262191	-1.04106	-1.08969	-0.51101	0.840875	0.16007	-0.31649	1.61407	1.80859	0.067675

## Sheet: Figure1M
	Sham								FR
SFB	2.17145	0.224854	1.3679	0.273446	0.017156	0.130637	0.964639	0.849912	4.33348	3.57719	4.29185	2.1836	3.86274	1.00656	0.129712	4.85325
Akk	0.448594	0.31486	1.43707	3.01739	0.797598	1.25207	0.373901	0.358514	0.010017	0.019451	0.01785	0.0272388	0.310897	0.06521	0.122958	0.093378

## Sheet: Figure2A
	Sham			iFR
0	249.129	212.761	219.991	277.929	182.768	252.616
1	237.337	266.009	237.315	168.79	105.322	169.006
2	204.321	185.943	268.051	144.862	153.655	169.505
3	199.2	203.023	244.235	126.023	153.024	144.023

[truncated: 196 more sheets: Figure 2B, Figure 2C, Figure 2D, Figure 2E, Figure 2F, Figure 2G, Figure 3C, Figure 3D, Figure 3F, Figure 3G, Figure 3H, Figure 3I, Figure3J, Figure4A, Figure4B, Figure 4C, Figure 4D, Figure 4E, Figure 4F, Figure 4G …]
